# Supplementary material for: A molecular extraction process for vanadium based on tandem selective complexation and precipitation
Source: Nat Commun. 2024 Mar 23;15:2614. doi: 10.1038/s41467-024-46958-6 (PMC10960790; doi:10.1038/s41467-024-46958-6)
Supplement: Supplementary file 4 — Source Data [file 41467_2024_46958_MOESM4_ESM.xlsx]

## Sheet: Figure 3
Figure 3d and e	Tandem complexation-precipitation technique for recovery of vanadium. d Influence of pH on V(V) complexation and precipitation. e The extraction isotherm of V(V) on H2CIDIII.
	d Influence of pH on V(V) complexation and precipitation.
			Complexation (Average values from 3 replicates)
			pH	Equilibrium extraction amount, qe (mg/g)	Efficiency Efficiency (%)
			4	87.28	97.8037
			6	87.6	98.1623
			8	88.4	99.0587
			10	88.636	99.3232
			12	88.64	99.3277
			Precipitation (Average values from 3 replicates)
			pH	Equilibrium extraction amount, qe (mg/g)	Extraction Efficiency (%)
			1	88.5	99.96
			2	88.6	99.977
			3	88.6	99.9968
			4	58.04	76.1512
			5	7.16	20.8949
	e The extraction isotherm of V(V) on H2CIDIII.
			Extraction isotherm (Average values from 3 replicates)
			Equilibrium concentration, Ce (mg/L)	Equilibrium extraction amount, qe (mg/g)
			0	4.4
			0	21.6
			0.1	40.4
			0.1	81.6
			0.9	114.4
			2.5	184.8
			21	206
			51.7	206.4
			105.5	206.4
			151.9	206.8

## Sheet: Figure 4
Figure 4 b	V(V) recovery from mixed-metal aqueous solutions. Quantitatively, extraction performances of H2CIDIII for various metals from simulated mixed solutions containing V(V) and excess Fe(III), Cr(III), Cu(II), Ni(II), and Zn(II).
		Equilibrium extraction amount, qe (mg/g) (Average values from 3 replicates)
		[V]:[M]	V	Fe	Cr	Cu	Ni	Zn
		1:2	7.02667	0.073334	0.0508325	0.0541675	0.01067	0
		1:5	7.08	0.077334	0.0566675	0.0558325	0.01533	0
		1:10	7.04667	0.073334	0.0575	0.0566675	0.02047	0.019
		1:20	7.04667	0.073556	0.0591675	0.0591675	0.021	0.05

## Sheet: Figure 5
Figure 5 a	Spectroscopic analyses and theoretical computations via DFT methods. a Potentiometric titration curves of 1:2 and 1:1 V-CIDIII complexes.
	1:1 Complex Test 1 (0.1mL acid added)					1:1 Complex Test 2 (0.2mL acid added)					1:2 complex Test 1 (0.1mL acid added)					1:2 complex Test 2 (0.05mL acid added)
		Volume (mL)	mV	pH		Volume (mL)	mV	pH			Volume (mL)	mV	pH			Volume (mL)	mV	pH
		0	-217.9	10.41		0	-212.3	10.32			0	-227.2	10.57			0	-220.6	10.45
		0.1	-213	10.33		0.2	-201.8	10.14			0.1	-224.8	10.53			0.05	-218.9	10.43
		0.2	-208.3	10.25		0.4	-187.6	9.9			0.2	-220.4	10.45			0.1	-216.1	10.38
		0.3	-202.7	10.15		0.6	-170.2	9.6			0.3	-213.1	10.33			0.15	-213.3	10.33
		0.4	-196.2	10.04		0.8	-146.8	9.21			0.4	-202.2	10.14			0.2	-209.8	10.27
		0.5	-189.3	9.93		1	-119.6	8.75			0.5	-184.1	9.84			0.25	-205.9	10.21
		0.6	-181.1	9.79		1.2	-91	8.26			0.6	-148.7	9.24			0.3	-200.8	10.12
		0.7	-172.1	9.63		1.4	-56.1	7.67			0.7	-52.5	7.61			0.35	-194.9	10.02
		0.8	-161.6	9.46		1.6	-29.6	7.23			0.8	12.8	6.51			0.4	-186.4	9.88
		0.9	-149.8	9.26		1.8	-13.9	6.96			0.9	47.2	5.92			0.45	-175.4	9.69
		1	-136.5	9.03		2	-2.8	6.77			1	115.4	4.77			0.5	-160.4	9.44
		1.1	-123.4	8.81		2.2	7.8	6.59			1.1	165.9	3.92			0.55	-139	9.07
		1.2	-109.8	8.58		2.4	17.2	6.43			1.2	181.6	3.65			0.6	-99.9	8.41
		1.3	-95.4	8.34		2.6	25.2	6.3			1.3	188.9	3.53			0.65	-38.1	7.37
		1.4	-79.1	8.06		2.8	34.7	6.14			1.4	194.9	3.43			0.7	-4.1	6.79
		1.5	-61.2	7.76		3	45.6	5.95			1.5	200.1	3.34			0.75	15.2	6.47
		1.6	-45.5	7.49		3.2	57.8	5.75			1.6	204.6	3.26			0.8	30.1	6.21
		1.7	-33.6	7.29		3.4	79.5	5.38			1.7	208	3.2			0.85	45.4	5.96
		1.8	-23.8	7.13		3.6	112.3	4.82								0.9	66.6	5.6
		1.9	-16.1	7		3.8	132	4.49								0.95	113.8	4.8
		2	-9.6	6.89		4	143.8	4.29								1	149	4.2
		2.1	-4.2	6.79		4.2	148.1	4.22								1.05	164.4	3.94
		2.2	0.8	6.71		4.4	124.7	4.61								1.1	173.1	3.8
		2.3	5.4	6.63		4.6	128.5	4.55								1.15	178.2	3.71
		2.4	9.7	6.56		4.8	142.7	4.31								1.2	181.7	3.65
		2.5	13.8	6.49		5	167.2	3.89								1.25	183.4	3.62
		2.6	18.3	6.41		5.2	182.1	3.64								1.3	188.3	3.54
		2.7	22.6	6.34		5.4	192.7	3.46								1.35	192.6	3.47
		2.8	26.9	6.27		5.6	200.6	3.33								1.4	196.2	3.4
		2.9	31.5	6.19		5.8	206.8	3.22								1.45	199.4	3.35
		3	36.5	6.11		6	211.7	3.14								1.5	202.2	3.3
		3.1	42.2	6.01		6.2	215.7	3.07								1.55	204.8	3.26
		3.2	48.1	5.91		6.4	219.1	3.02								1.6	207.2	3.22
		3.3	55.3	5.79												1.65	209.4	3.18
		3.4	64	5.64												1.7	211.3	3.15
		3.5	75.3	5.45
		3.6	92.5	5.16
		3.7	110.1	4.86
		3.8	122	4.66
		3.9	131.4	4.5
		4	138.7	4.38
		4.1	143.1	4.3
		4.2	146.3	4.25
		4.3	148.3	4.22
		4.4	121.8	4.66
		4.5	120.2	4.69
		4.6	118	4.73
		4.7	117.8	4.73
		4.8	122.7	4.65
		4.9	137.9	4.39
		5	152.9	4.14
		5.1	164.7	3.94
		5.2	173.6	3.79
		5.3	180.9	3.66
		5.4	186.8	3.56
		5.5	191.9	3.48
		5.6	196	3.41
		5.7	199.7	3.35
		5.8	202.9	3.29
		5.9	205.8	3.24
		6	208.5	3.2
		6.1	210.9	3.16

## Sheet: Figure 6
Figure 6 a	V(V) extraction from real waste source. a Selective recovery of V(V) with H2CIDIII from oil sands tailings containing a series of metal ions
	(Approximated Avergae values from 3 replicates)
		Ca	Fe	Mg	Mn	K	Na	Be	B	Al	P	V	Cr	Co	Ni	Cu	Zn	Ar	Se	Sr	Mo	Ag	Cd	Sn	An	Te	Ba	Tg	Hg	Tl	Pb	Th	U
	Initial concentration, Co (mg/L)	138.5	763.6	67.8	15.5	57.2	12465	0.04	2.24	416.7	8.71	1.57	0.86	1332.49	76.95	20.87	1.84	0.17	0.02	2.16	0.17	0.02	0.025	0.01	0.15	0.035	3.18	0.02	0.025	0.015	0.7	0.19	0.04
	Final Concentration, Ce (mg/L)	138.5	763.6	67.8	15.5	57.2	12465	0.04	2.24	416.7	8.71	0.07	0.86	1332.49	76.95	20.87	1.84	0.17	0.02	2.16	0.17	0.02	0.025	0.01	0.15	0.035	3.18	0.02	0.025	0.015	0.7	0.19	0.04
	Capacity (mg/g)	negligible	negligible	negligible	negligible	negligible	negligible	negligible	negligible	negligible	negligible	6	negligible	negligible	negligible	negligible	negligible	negligible	negligible	negligible	negligible	negligible	negligible	negligible	negligible	negligible	negligible	negligible	negligible	negligible	negligible	negligible	negligible
	Extraction Efficiency (%)	negligible	negligible	negligible	negligible	negligible	negligible	negligible	negligible	negligible	negligible	95.5414	negligible	negligible	negligible	negligible	negligible	negligible	negligible	negligible	negligible	negligible	negligible	negligible	negligible	negligible	negligible	negligible	negligible	negligible	negligible	negligible	negligible

## Sheet: Supplementary Fig. 13
Supplementary Figure 13	The extraction kinetics of V(V) on H2CIDIII from aqueous solutions with initial concentrations of 20 and 50 mg L-1
	Equilibrium extraction amount, qe values (mg/g) (Average values from 3 replicates)
	Time (hr)	Complexation	Precipitation	Complexation	Precipitation
		Co = 50 mg/L	Co = 50 mg/L	Co = 20 mg/L	Co = 20 mg/L
	0	0	0	0	0
	0.1	119.22	197.128	27.168	80.364
	0.25	137.06	199.968	45.368	81.076
	0.5	168.644	201.828	76.452	81.684
	0.75	194.552	202.364	81.244	82.036
	1	197.78	202.812	83.496	82.548
	3	198.632	203.116	84.172	83.156
	5	199.672	203.128	84.2228	83.98
	7	200.464	203.408	84.268	84.268
	12	201.712	203.532	84.34	84.58
	Note: Co = initial concentration (mg/L)

## Sheet: Supplementary Fig. 14
Supplementary Fig. 14	The efficiencies of various reagents for decomplexing V(V) from its complex.
	Decomplexation
	Eluant	Extraction Efficiency (%)
	1M HCl	6.77031
	5M HCl	46.1384
	0.2M Thiourea/0.1M HCl	98.2708
	0.5M Thiourea/0.1M HCl	98.7813
	1M Thiourea/0.1M HCl	98.7844
	2M Thiourea/0.1M HCl	99.2889

## Sheet: Supplementary Fig. 16
Supplementary Fig. 16	Extraction and decomplexation cycles of H2CIDIII for V(V)
	Equilibrium extraction amount, qe (mg/g) (Average values from 3 replicates)
	Cycle times	Extraction effiency (%)	Decomplexation efficiency (%)
	1	99.9	100
	2	99.82	99
	3	99.76	98
	4	99.74	97
	5	99.7	97
	6	99.64	96

## Sheet: Supplementary Fig. 18
Supplementary Fig. 18	The recovery isotherm of V(V) on H2CIDIII from aqueous solutions (at pH = 1.5) with initial concentrations of 1 to 200 mg L-1 via a one-step complexation and precipitation process.
	(Average values from 3 replicates)
	Initial concentration, Co (mg/L)	Equilibrium concentration, Ce (mg/L)	Equilibrium extraction amount, qe (mg/g)
	1.2	0	4.8
	5.2	0	20.8
	10.1	0.1	40
	20.2	0.2	80
	29.8	0.3	118
	50.4	6.3	176.4
	72.6	24.1	194
	103.7	54.6	196.4
	150.3	101	197.2
	202.8	153	199.2

## Sheet: Supplementary Fig. 19
Supplementary Fig. 19	The recovery kinetics of V(V) on H2CIDIII from aqueous solutions (at pH = 1.5) with initial concentrations of 20 and 50 mg L-1 via a one-step complexation and precipitation process.
	(Average values from 3 replicates)
	Time (hr)	Equilibrium extraction amount, qe (mg/g)	Extraction efficiency (%)
	0	0	0
	0.1	21.292	8.652
	0.25	58.812	18.472
	0.5	82.568	28.536
	0.75	100.928	35.912
	1	143.224	51.72
	2	169.372	82.228
	4	183.624	84.816
	6	192.224	84.848
	12	200.176	84.86

## Sheet: Supplementary Fig. 20
Supplementary Fig. 20	Recovery of V(V) from mixed metal ion solutions under various pH.
	Equilibrium extraction amount, qe (mg/g) (Average values from 3 replicates)
	pH	V	Fe	Cr	Cu	Ni	Zn
	0.5	2.4	0	0	0	0	0
	1	6.33333	0	0	0	0	0
	1.5	7.79333	0.02667	0.01133	0.02	0.00667	0.00667
	2	7.8	1.4	0.26667	0.06667	0	0

[truncated: 2 more sheets: Supplementary Fig. 21, Supplementary Fig. 27]
